# Supplementary material for: Sleep disturbance and intrusive memories after presenting to the emergency department following a traumatic motor vehicle accident: an exploratory analysis
Source: Eur J Psychotraumatol. 2019 Jan 14;10(1):1556550. doi: 10.1080/20008198.2018.1556550 (PMC6338269; doi:10.1080/20008198.2018.1556550)
Supplement: Supplemental Material [file ZEPT_A_1556550_SM2078.zip]

Archive with 3 entries (3 files):
- SleepTraumaSupplementalTable1.docx
- SleepTraumaSupplementalTable2.docx
- SleepTraumaSupplementalTable3.docx
